# Supplementary material for: A consensus S. cerevisiae metabolic model Yeast8 and its ecosystem for comprehensively probing cellular metabolism
Source: Nat Commun. 2019 Aug 8;10:3586. doi: 10.1038/s41467-019-11581-3 (PMC6687777; doi:10.1038/s41467-019-11581-3)
Supplement: Supplementary file 4 — Supplementary Data 1 [file 41467_2019_11581_MOESM4_ESM.xlsx]

## Sheet: Sheet1
Supplementary Data 1: Biolog growth test results for S. cerevisiae S288c under different substatessources (green color means that the related substrates could be used by this strain)
PM1 MicroPlate Carbon Sources
A1 Negative Control	A2 L-Arabinose	A3 N-Acetyl-D- Glucosamine	A4 D-Saccharic Acid	A5 Succinic Acid	A6 D-Galactose	A7 L-Aspartic Acid	A8 L-Proline	A9 D-Alanine	A10 D-Trehalose	A11 D-Mannose	A12 Dulcitol
B1 D-Serine	B2 D-Sorbitol	B3 Glycerol	B4 L-Fucose	B5 D-Glucuronic Acid	B6 D-Gluconic Acid	B7 D,L-α-Glycerol- Phosphate	B8 D-Xylose	B9 L-Lactic Acid	B10 Formic Acid	B11 D-Mannitol	B12 L-Glutamic Acid
C1 D-Glucose-6- Phosphate sodium salt	C2 D-(+)-Glucuronic acid gamma-lactone	C3 D,L-Malic Acid	C4 D-Ribose	C5 Tween 20	C6 L-Rhamnose	C7 D-Fructose	C8 Acetic Acid	C9 𝛂-D-Glucose	C10 Maltose	C11 D-Melibiose	C12 𝛂-Thymidine
D-1 L-Asparagine	D2 D-Aspartic Acid	D3 D-Glucosaminic Acid	D4 1,2-Propanediol	D5 Tween 40	D6 Glutaric Acid	D7 Butyric Acid	D8 α-Methyl-D- Galactoside	D9 D-Lactose	D10 Lactulose	D11 Sucrose	D12 Uridine
E1 L-Glutamine	E2 L-Tartaric Acid	E3 alpha-D-Glucose 1-phosphate disodium salt hydrate	E4 D-Fructose 6-phosphate disodium salt hydrate	E5 Tween 80	E6 α-Hydroxy Glutaric Acid-γ-Lactone	E7 𝛂-Hydroxy Butyric Acid	E8 β-Methyl-D- Glucoside	E9 Adonitol	E10 Maltotriose	E11 2-Deoxy Adenosine	E12 Adenosine
F1 Glycyl-L-Aspartic Acid	F2 Citric Acid	F3 Inositol	F4 D-Threonine	F5 Fumaric Acid	F6 Bromosuccinic Acid	F7 Propionic Acid	F8 Mucic Acid	F9 Glycolic Acid	F10 Glyoxylic Acid	F11 D-Cellobiose	F12 Inosine
G1 Glycyl-L- Glutamic Acid	G2 Tricarballylic Acid	G3 L-Serine	G4 L-Threonine	G5 L-Alanine	G6 L-Alanyl-Glycine	G7 Acetoacetic Acid	G8 N-Acetyl-D- Mannosamine	G9 Mono Methyl Succinate	G10 Methyl Pyruvate	G11 D-Malic Acid	G12 L-Malic Acid
H1 Glycyl-L-Proline	H2 p-Hydroxy Phenyl Acetic Acid	H3 m-Hydroxy Phenyl Acetic Acid	H4 Tyramine	H5 D-Psicose	H6 L-Lyxose	H7 Glucuronamide	H8 Pyruvic Acid	H9 L-Galactonic Acid-𝛄-Lactone	H10 D-Galacturonic Acid	H11 Phenylethyl- amine	H12 ethanolamine
PM2A MicroPlate Carbon Sources
A1 Negative Control	A2 Chondroitin Sulfate C	A3 α-Cyclodextrin	A4 β-Cyclodextrin	A5 γ-Cyclodextrin	A6 Dextrin	A7 Gelatin	A8 Glycogen	A9 Inulin	A10 Laminarin	A11 Mannan	A12 Pectin
B1 N-Acetyl-D- Galactosamine	B2 N-Acetyl- Neuraminic Acid	B3 β-D-Allose	B4 Amygdalin	B5 D-Arabinose	B6 D-Arabitol	B7 L-Arabitol	B8 Arbutin	B9 2-Deoxy-D- Ribose	B10 i-Erythritol	B11 D-Fucose	B12 3-0-β-D-Galacto- pyranosyl-D- Arabinose
C1 Gentiobiose	C2 L-Glucose	C3 Lactitol	C4 D-Melezitose	C5 Maltitol	C6 a-Methyl-D- Glucoside	C7 β-Methyl-D- Galactoside	C8 3-Methyl Glucose	C9 β-Methyl-D- Glucuronic Acid	C10 𝛂-Methyl-D- Mannoside	C11 β-Methyl-D- Xyloside	C12 Palatinose
D1 D-Raffinose	D2 Salicin	D3 Sedoheptulosan	D4 L-Sorbose	D5 Stachyose	D6 D-Tagatose	D7 Turanose	D8 Xylitol	D9 N-Acetyl-D- Glucosaminitol	D10 𝛄-Amino Butyric Acid	D11 -Amino Valeric Acid	D12 Butyric Acid
E1 Capric Acid	E2 Caproic Acid	E3 Citraconic Acid	E4 Citramalic Acid	E5 D-Glucosamine	E6 2-Hydroxy Benzoic Acid	E7  4-Hydroxy Benzoic Acid	E8 𝛃-Hydroxy Butyric Acid	E9 𝛄-Hydroxy Butyric Acid	E10 a-Keto-Valeric Acid	E11 Itaconic Acid	E12 5-Keto-D- Gluconic Acid
F1 D-Lactic Acid Methyl Ester	F2 Malonic Acid	F3 Melibionic Acid	F4 Oxalic Acid	F5 Oxalomalic Acid	F6 Quinic Acid	F7 D-Ribono-1,4- Lactone	F8 Sebacic Acid	F9 Sorbic Acid	F10 Succinamic Acid	F11 D-Tartaric Acid	F12 L-Tartaric Acid
G1 Acetamide	G2 L-Alaninamide	G3 N-Acetyl-L- Glutamic Acid	G4 L-Arginine	G5 Glycine	G6 L-Histidine	G7 L-Homoserine	G8 Hydroxy-L- Proline	G9 L-Isoleucine	G10 L-Leucine	G11 L-Lysine	G12 L-Methionine
H1 L-Ornithine	H2 L-Phenylalanine	H3 L-Pyroglutamic Acid	H4 L-Valine	H5 L-Carnitine	H6 Sec-Butylamine	H7 D.L-Octopamine	H8 Putrescine	H9 Dihydroxy Acetone	H10 2,3-Butanediol	H11 2,3-Butanedione	H12 3-Hydroxy 2- Butanone
PM3B MicroPlate Nitrogen Sources
A1 Negative Control	A2 Ammonia	A3 Sodium nitrite	A4 Nitrate	A5 Urea	A6 Biuret	A7 L-Alanine	A8 L-Arginine	A9 L-Asparagine	A10 L-Aspartic Acid	A11 L-Cysteine	A12 L-Glutamic Acid
B1 L-Glutamine	B2 Glycine	B3 L-Histidine	B4 L-Isoleucine	B5 L-Leucine	B6 L-Lysine	B7 L-Methionine	B8 L-Phenylalanine	B9 L-Proline	B10 L-Serine	B11 L-Threonine	B12 L-Tryptophan
C1 L-Tyrosine	C2 L-Valine	C3 D-Alanine	C4 D-Asparagine	C5 D-Aspartic Acid	C6 D-Glutamic Acid	C7 D-Lysine	C8 D-Serine	C9 D-Valine	C10 L-Citrulline	C11 L-Homoserine	C12 L-Ornithine
D-1 N-Acetyl-L- Glutamic Acid	D2 N-Phthaloyl-L- Glutamic Acid	D3 L-Pyroglutamic Acid	D4 Hydroxylamine	D5 Methylamine	D6 N-Amylamine	D7 Butylamine	D8 Ethylamine	D9 Ethanolamine	D10 Ethylenediamine	D11 Putrescine	D12 Agmatine
E1 Histamine	E2 𝛃-Phenylethyl- amine	E3 Tyramine	E4 Acetamide	E5 Formamide	E6 Glucuronamide	E7 D,L-Lactamide	E8 D-Glucosamine	E9 D-Galactosamine	E10 D-Mannosamine	E11 N-Acetyl-D- Glucosamine	E12 N-Acetyl-D- Galactosamine
F1 N-Acetyl-D- Mannosamine	F2 Adenine	F3 Adenosine	F4 Cytidine	F5 Cytosine	F6 Guanine	F7 Guanosine	F8 Thymine	F9 Thymidine	F10 Uracil	F11 Uridine	F12 Inosine
G1 Xanthine	G2 Xanthosine	G3 Uric Acid	G4 Alloxan	G5 Allantoin	G6 Parabanic Acid	G7 D,L-α-Amino-N- Butyric Acid	G8 γ-Amino-N- Butyric Acid	G9 ε-Amino-N- Caproic Acid	G10 D,L-α-Amino- Caprylic Acid	G11 δ-Amino-N- Valeric Acid	G12 α-Amino-N- Valeric Acid
H1 Ala-Asp	H2 Ala-Gln	H3 Ala-Glu	H4 Ala-Gly	H5 Ala-His	H6 Ala-Leu	H7 Ala-Thr	H8 Gly-Asn	H9 Gly-Gln	H10 Gly-Glu	H11 Gly-Met	H12 Met-Ala
PM3B MicroPlate Phosphorus and Sulfur Sources
A1 Negative Control	A2 Phosphate	A3 Pyrophosphate	A4 Trimetaphosphate	A5 Tripolyphosp hate	A6 Triethyl Phosphate	A7 Hypophosphite	A8 Adenosine-2’- monophosphate	A9 Adenosine-3’- monophosphate	A10 Adenosine-5’- monophosphate	A11 Adenosine- 2’,3’-cyclic monophosphate	A12 Adenosine- 3’,5’-cyclic monophosphate
B1 Thiophosphate	B2 Dithiophosphate	B3 D,L-α-Glycerol Phosphate	B4 β-Glycerol Phosphate	B5 Carbamyl Phosphate	B6 D-2-Phospho- GlycericAcid	B7 D-3-Phospho- GlycericAcid	B8 Guanosine-2’- monophosphate	B9 Guanosine-3’- monophosphate	B10 Guanosine-5’- monophosphate	B11 Guanosine- 2’,3’-cyclic monophosphate	B12 Guanosine- 3’,5’-cyclic monophosphate
C1 Phosphoenol Pyruvate	C2 Phospho- GlycolicAcid	C3 D-Glucose-1- Phosphate	C4 D-Glucose-6- Phosphate	C5 2-Deoxy-DGlucos e6- Phosphate	C6 DGlucos amine-6- Phosphate	C7 6-Phospho- GluconicAcid	C8 Cytidine-2’- monophosphate	C9 Cytidine-3’- monophosphate	C10 Cytidine-5’- monophosphate	C11 Cytidine-2’,3’- cyclic monophosphate	C12 Cytidine-3’,5’- cyclic monophosphate
D1 D-Mannose-1- Phosphate	D2 D-Mannose-6- Phosphate	D3 Cysteamine-SPhos phate	D4 Phospho-L- Arginine	D5 O-Phospho-DSe rine	D6 O-Phospho-L- Serine	D7 O-Phospho-L- Threonine	D8 Uridine-2’- monophosphate	D9 Uridine-3’- monophosphate	D10 Uridine-5’- monophosphate	D11 Uridine-2’,3’- cyclic monophosphate	D12 Uridine-3’,5’- cyclic monophosphate
E1 O-Phospho-DTyrosin e	E2 O-Phospho-L- Tyrosine	E3 Phosphocreatin e	E4 Phosphoryl Choline	E5 O-Phosphoryl- Ethanolamine	E6 Phosphono AceticAcid	E7 2-Aminoethyl Phosphonic Acid	E8 Methylene Diphosphonic Acid	E9 Thymidine-3’- monophosphate	E10 Thymidine-5’- monophosphate	E11 Inositol Hexaphosphate	E12 Thymidine 3’,5’-cyclic monophosphate
F1 Negative Control	F2 Sulfate	F3 Thiosulfate	F4 Tetrathionate	F5 Thiophosphate	F6 Dithiophosphate	F7 L-Cysteine	F8 D-Cysteine	F9 L-Cysteinyl- Glycine	F10 L-CysteicAcid	F11 Cysteamine	F12 L-Cysteine SulfinicAcid
G1 N-Acetyl-LCys teine	G2 S-Methyl-L- Cysteine	G3 Cystathionine	G4 Lanthionine	G5 Glutathione	G6 D,L-Ethionine	G7 L-Methionine	G8 D-Methionine	G9 Glycyl-L- Methionine	G10 N-Acetyl-D,L- Methionine	G11 L-Methionine Sulfoxide	G12 L-Methionine Sulfone
H1 L-Djenkolic Acid	H2 Thiourea	H3 1-Thio-β-DGlucose	H4 D,L-Lipoamide	H5 Taurocholic Acid	H6 Taurine	H7 Hypotaurine	H8 p-Amino Benzene SulfonicAcid	H9 ButaneSulfonic Acid	H10 2- Hydroxyethane SulfonicAcid	H11 Methane SulfonicAcid	H12 Tetramethylene Sulfone
